# Supplementary material for: The First Complete Chloroplast Genome Sequence of Secale strictum subsp. africanum Stapf (Poaceae), the Putative Ancestor of the Genus Secale
Source: Curr Issues Mol Biol. 2025 Jan 17;47(1):64. doi: 10.3390/cimb47010064 (PMC11764287; doi:10.3390/cimb47010064)
Supplement: Supplementary file 1 [file cimb-47-00064-s001.zip]

Archive with 6 entries (6 files):
- figure captions.pdf
- Figure S1.pdf
- Figure S2.pdf
- Figure S3.pdf
- Figure S4.pdf
- Figure S5.jpg
